# Supplementary material for: Methyl N-(4-nitro­phen­yl)carbamate
Source: Acta Crystallogr Sect E Struct Rep Online. 2011 May 25;67(Pt 6):o1494. doi: 10.1107/S1600536811018757 (PMC3120399; doi:10.1107/S1600536811018757)
Supplement: Supplementary file 2 [file e-67-o1494-Isup2.hkl]

# 
# h,k,l, Fc-squared, Fo-squared, sigma(Fo-squared) and status flag 
# 
data_I
_shelx_title ' 100316dm in P-1' 
_shelx_refln_list_code          4 
_shelx_F_calc_maximum      124.70 
_exptl_crystal_F_000       204.00 
_reflns_d_resolution_high  0.8107 
 
loop_ 
 _symmetry_equiv_pos_as_xyz 
 'x, y, z' 
 '-x, -y, -z' 
 
_cell_length_a     7.4269 
_cell_length_b     8.1003 
_cell_length_c     8.5376 
_cell_angle_alpha 101.634 
_cell_angle_beta   97.914 
_cell_angle_gamma 116.660 
 
_shelx_F_squared_multiplier     1.000 
 
loop_ 
 _refln_index_h 
 _refln_index_k 
 _refln_index_l 
 _refln_F_squared_calc 
 _refln_F_squared_meas 
 _refln_F_squared_sigma 
 _refln_observed_status 
   1   0   0       22.51       30.02      0.48 o 
   2   0   0    15550.51    13979.52    676.06 o 
   3   0   0       50.99       45.59      0.98 o 
   4   0   0     1891.60     1830.52     29.78 o 
   5   0   0       12.72       13.60      0.61 o 
   6   0   0      194.53      156.05      5.75 o 
   7   0   0        2.20        3.41      0.91 o 
  -8   1   0        1.21        1.98      0.84 o 
  -7   1   0        1.40        2.05      1.46 o 
  -6   1   0        3.98        3.17      0.55 o 
  -5   1   0        2.10        2.27      0.27 o 
  -4   1   0       10.90        8.33      0.34 o 
  -3   1   0        2.72        4.49      0.39 o 
  -2   1   0       77.99       84.64      1.89 o 
  -1   1   0       16.39       12.15      0.23 o 
   0   1   0      424.38      427.12     19.63 o 
   1   1   0       62.58       50.91      0.97 o 
   2   1   0      318.90      325.37     10.86 o 
   3   1   0       18.95       14.31      0.55 o 
   4   1   0       88.49       86.02      1.87 o 
   5   1   0        5.57        7.31      0.61 o 
   6   1   0       18.35       18.50      0.87 o 
   7   1   0        0.81        2.26      0.94 o 
  -8   2   0        0.04        0.78      1.11 o 
  -7   2   0        0.31        1.27      0.56 o 
  -6   2   0        1.75        3.19      0.53 o 
  -5   2   0       15.00       12.95      0.58 o 
  -4   2   0        4.77        5.65      0.35 o 
  -3   2   0      104.81      106.63      1.02 o 
  -2   2   0       21.26       14.06      0.37 o 
  -1   2   0      141.18      159.57      2.60 o 
   0   2   0      322.42      288.59      7.86 o 
   1   2   0       91.28       85.87      3.22 o 
   2   2   0      227.28      215.81      6.45 o 
   3   2   0       18.03       16.64      0.64 o 
   4   2   0       75.74       65.08      4.13 o 
   5   2   0        2.94        3.88      0.57 o 
   6   2   0       19.03       18.27      0.95 o 
  -8   3   0        1.30        1.94      0.79 o 
  -7   3   0        1.90        2.49      0.64 o 
  -6   3   0        5.01        5.40      0.65 o 
  -5   3   0       31.95       34.24      0.86 o 
  -4   3   0        6.21        6.72      0.29 o 
  -3   3   0      286.81      301.11      5.19 o 
  -1   3   0      589.08      622.55     11.80 o 
   0   3   0        1.86        3.96      0.43 o 
   1   3   0      247.76      229.66     11.51 o 
   2   3   0       11.49       11.97      0.55 o 
   3   3   0       41.12       36.79      1.21 o 
   4   3   0        9.88       10.06      0.73 o 
   5   3   0        5.08        7.99      1.38 o 
   6   3   0        5.40        6.60      0.80 o 
  -9   4   0        0.14        1.44      1.55 o 
  -8   4   0        0.02        1.02      1.53 o 
  -7   4   0        1.80        3.80      0.48 o 
  -6   4   0        1.39        1.94      0.48 o 
  -5   4   0       23.56       23.13      0.73 o 
  -4   4   0        8.25        8.09      0.32 o 
  -3   4   0       25.93       22.63      0.63 o 
  -2   4   0        9.51       11.57      0.81 o 
  -1   4   0        3.52        5.75      0.37 o 
   0   4   0        1.73        2.87      0.26 o 
   1   4   0       25.15       22.90      1.61 o 
   2   4   0        1.15        1.67      0.35 o 
   3   4   0       11.83       12.77      1.22 o 
   4   4   0        0.69        2.03      0.82 o 
   5   4   0        2.08        4.62      0.70 o 
  -9   5   0        3.64        6.99      1.04 o 
  -8   5   0        1.50        1.61      0.48 o 
  -7   5   0        6.79        8.62      0.62 o 
  -6   5   0        0.00        0.50      0.26 o 
  -5   5   0        1.20        2.05      0.54 o 
  -4   5   0        5.82        7.15      0.33 o 
  -3   5   0       19.40       17.27      0.48 o 
  -2   5   0       10.63       11.56      0.46 o 
  -1   5   0       45.52       38.91      0.74 o 
   0   5   0        1.04        1.58      0.31 o 
   1   5   0       13.15       15.08      1.78 o 
   2   5   0        0.07        0.96      0.40 o 
   3   5   0        0.58        1.21      0.59 o 
   4   5   0        0.01        0.96      0.70 o 
  -8   6   0        9.42       10.35      0.78 o 
  -7   6   0        0.73        0.90      0.64 o 
  -6   6   0       20.73       20.11      1.04 o 
  -5   6   0       39.05       33.38      1.76 o 
  -4   6   0       31.61       30.22      1.09 o 
  -3   6   0      165.15      151.08      7.34 o 
  -2   6   0       30.86       27.45      1.44 o 
  -1   6   0      160.74      147.56      6.81 o 
   0   6   0       14.30       12.88      2.12 o 
   1   6   0       60.55       54.85      5.75 o 
   2   6   0        2.29        3.86      0.79 o 
   3   6   0       14.77       16.07      3.08 o 
  -8   7   0       70.44       62.62      2.08 o 
  -7   7   0       76.25       70.25      3.85 o 
  -6   7   0      131.01      123.19      2.60 o 
  -5   7   0      205.95      195.03      3.12 o 
  -4   7   0      147.10      133.87      2.51 o 
  -3   7   0      220.00      209.44      4.97 o 
  -2   7   0       88.43       79.52      2.95 o 
  -1   7   0       85.60       77.29      6.48 o 
   0   7   0       29.51       27.12      5.93 o 
   1   7   0       11.46       11.89      1.78 o 
   2   7   0        5.89       10.10      2.75 o 
  -8   8   0       16.52       15.25      1.15 o 
  -7   8   0        1.52        2.42      0.82 o 
  -6   8   0       15.97       14.76      1.04 o 
  -5   8   0        7.24        9.01      0.85 o 
  -4   8   0        5.95        8.41      2.59 o 
  -3   8   0       11.68       12.39      0.73 o 
  -2   8   0        0.61        1.03      0.40 o 
  -1   8   0        7.51       11.51      2.00 o 
   0   8   0        0.02        0.37      0.69 o 
  -7   9   0        4.00        5.12      0.88 o 
  -6   9   0       14.84       18.28      2.08 o 
  -5   9   0        6.47        8.10      2.11 o 
  -4   9   0       26.97       30.29      1.55 o 
  -3   9   0        4.02        4.40      1.27 o 
  -2   9   0       26.24       27.40      1.47 o 
  -1   9   0        0.71        1.56      1.65 o 
   1  -9   1        3.04        5.60      2.23 o 
   2  -9   1       19.37       24.64      2.09 o 
   3  -9   1        6.08        9.46      3.37 o 
   4  -9   1       11.97       16.01      1.24 o 
   5  -9   1        4.00        7.69      0.94 o 
   6  -9   1        2.97        7.25      1.00 o 
   7  -9   1        0.42        1.52      1.56 o 
  -1  -8   1        1.63        4.58      0.87 o 
   0  -8   1        0.63        0.16      0.63 o 
   1  -8   1       12.13       13.81      2.49 o 
   2  -8   1        0.12        0.88      0.38 o 
   3  -8   1       34.05       33.73      1.07 o 
   4  -8   1        0.22        1.04      0.47 o 
   5  -8   1       35.19       33.66      1.41 o 
   6  -8   1        1.49        2.54      1.78 o 
   7  -8   1       17.50       16.18      1.15 o 
   8  -8   1        1.86        2.22      0.77 o 
  -2  -7   1       26.38       20.78      3.46 o 
  -1  -7   1       52.02       51.80      8.86 o 
   0  -7   1      109.88      100.95      5.33 o 
   1  -7   1       99.83       95.51      3.12 o 
   2  -7   1      277.85      269.99      2.98 o 
   3  -7   1       61.30       59.21      1.28 o 
   4  -7   1      336.52      332.79      3.93 o 
   5  -7   1        4.00        6.52      0.86 o 
   6  -7   1      192.72      177.46      3.22 o 
   7  -7   1        1.64        2.21      0.69 o 
   8  -7   1       60.92       55.84      2.90 o 
  -3  -6   1        3.96        4.99      0.86 o 
  -2  -6   1       21.74       19.26      4.25 o 
  -1  -6   1       23.82       24.19      4.58 o 
   0  -6   1       46.95       48.41      3.63 o 
   1  -6   1       93.94       86.79      3.91 o 
   2  -6   1       80.63       83.63      1.41 o 
   3  -6   1      167.48      158.24      5.99 o 
   4  -6   1       91.40      101.43      3.18 o 
   5  -6   1       93.93       93.62      2.49 o 
   6  -6   1       60.15       61.33      1.76 o 
   7  -6   1       19.67       23.14      1.35 o 
   8  -6   1       23.32       24.83      1.07 o 
  -4  -5   1        0.09        1.27      0.62 o 
  -3  -5   1        3.66        5.37      0.82 o 
  -2  -5   1        0.75        1.83      0.37 o 
  -1  -5   1       24.77       23.90      1.58 o 
   0  -5   1        0.48        1.00      0.22 o 
   1  -5   1      111.70      106.44      2.03 o 
   2  -5   1        2.81        5.37      0.42 o 
   3  -5   1      144.84      144.79      1.30 o 
   4  -5   1       12.04       10.95      0.52 o 
   5  -5   1       49.53       49.49      1.10 o 
   6  -5   1        9.92        9.76      0.60 o 
   7  -5   1        9.32        9.20      0.61 o 
   8  -5   1        3.89        4.08      0.93 o 
  -5  -4   1        0.03        1.46      0.58 o 
  -4  -4   1        0.33        1.88      0.53 o 
  -3  -4   1        6.80       10.84      0.70 o 
  -2  -4   1        1.66        3.88      1.27 o 
  -1  -4   1       63.00       59.17      2.11 o 
   0  -4   1       13.23       16.61      0.68 o 
   1  -4   1      136.62      133.80      2.20 o 
   2  -4   1       78.71       96.19      1.00 o 
   3  -4   1       26.05       25.60      0.81 o 
   4  -4   1       96.71      105.29      2.13 o 
   5  -4   1        2.28        3.07      0.39 o 
   6  -4   1       51.51       46.97      1.69 o 
   7  -4   1        8.64        8.72      0.83 o 
   8  -4   1       17.40       15.56      1.13 o 
  -6  -3   1        0.65        1.77      0.62 o 
  -5  -3   1        0.65        1.71      0.47 o 
  -4  -3   1        5.40        7.72      0.80 o 
  -3  -3   1        2.76        3.30      0.58 o 
  -2  -3   1       62.60       61.21      3.15 o 
  -1  -3   1       87.59       72.20      2.57 o 
   0  -3   1      454.84      485.48      8.70 o 
   1  -3   1      306.92      298.22      4.21 o 
   2  -3   1      674.19      734.75      8.20 o 
   3  -3   1      167.33      155.41      1.56 o 
   4  -3   1      164.93      161.70      1.69 o 
   5  -3   1       18.25       16.29      0.94 o 
   6  -3   1       10.29       10.74      0.57 o 
   7  -3   1        0.51        1.88      0.76 o 
   8  -3   1        0.03        1.22      0.69 o 
  -7  -2   1        0.50        2.11      0.92 o 
  -6  -2   1        3.67        4.32      0.70 o 
  -5  -2   1        2.01        4.59      0.62 o 
  -4  -2   1        0.32        1.23      0.32 o 
  -3  -2   1        5.20        5.88      0.49 o 
  -2  -2   1       39.24       37.82      1.03 o 
  -1  -2   1        0.51        0.61      0.12 o 
   0  -2   1      327.86      321.41      2.84 o 
   1  -2   1       30.59       33.13      0.41 o 
   2  -2   1      167.08      167.35      2.36 o 
   3  -2   1      101.44       94.81      1.12 o 
   4  -2   1        8.35        8.95      0.43 o 
   5  -2   1       29.14       25.24      0.76 o 
   6  -2   1        0.02        0.92      0.67 o 
   7  -2   1        2.81        4.23      0.76 o 
   8  -2   1        0.02        0.86      0.70 o 
  -7  -1   1        0.02        1.25      0.79 o 
  -6  -1   1        6.09        9.21      0.71 o 
  -5  -1   1        0.02        0.74      0.43 o 
  -4  -1   1       98.47       93.67      1.64 o 
  -3  -1   1        2.19        4.16      0.40 o 
  -2  -1   1      685.53      671.90     17.85 o 
  -1  -1   1        0.78        2.94      0.20 o 
   0  -1   1     1039.53     1026.87     24.83 o 
   1  -1   1        6.77       12.04      0.67 o 
   2  -1   1      327.25      339.86      5.58 o 
   3  -1   1       28.57       28.38      0.82 o 
   4  -1   1       36.27       33.54      0.78 o 
   5  -1   1        2.97        5.60      0.62 o 
   6  -1   1        2.15        2.67      1.32 o 
   7  -1   1        0.46        1.17      0.68 o 
   8  -1   1        0.21        1.59      0.80 o 
  -8   0   1       42.42       35.35      1.71 o 
  -7   0   1        0.56        1.82      0.78 o 
  -6   0   1      220.93      180.47      5.17 o 
  -5   0   1        0.05        0.45      0.25 o 
  -4   0   1      921.37      848.20     17.40 o 
  -3   0   1       11.50       11.32      0.55 o 
  -2   0   1     2147.38     2136.51     50.21 o 
  -1   0   1       90.81       94.55      1.60 o 
   0   0   1      748.36      732.62     43.44 o 
   1   0   1       82.30       89.42      2.26 o 
   2   0   1        0.52        1.13      0.15 o 
   3   0   1        3.03        4.30      0.31 o 
   4   0   1       10.52        9.90      0.40 o 
   5   0   1        0.01        0.79      0.29 o 
   6   0   1        2.60        4.87      1.49 o 
   7   0   1        0.13        1.47      0.73 o 
  -8   1   1       49.55       35.98      1.68 o 
  -7   1   1        1.72        2.36      1.06 o 
  -6   1   1      264.61      216.07      7.30 o 
  -5   1   1        1.32        1.87      0.27 o 
  -4   1   1     1370.10     1342.55     31.83 o 
  -3   1   1        1.66        1.29      0.17 o 
  -2   1   1     5457.52     5787.38    133.62 o 
  -1   1   1        7.55        6.10      0.21 o 
   0   1   1     5110.23     5142.99     43.08 o 
   1   1   1        0.12        0.29      0.12 o 
   2   1   1      851.46      831.12     15.49 o 
   3   1   1        0.81        0.77      0.22 o 
   4   1   1       79.71       68.04      1.53 o 
   5   1   1        1.14        2.39      0.41 o 
   6   1   1        7.18        9.98      1.12 o 
   7   1   1        0.17        1.23      0.94 o 
  -8   2   1        0.19        1.35      0.77 o 
  -7   2   1        0.09        0.75      0.51 o 
  -6   2   1        1.93        4.13      0.60 o 
  -5   2   1        0.50        1.32      0.23 o 
  -4   2   1       77.30       60.79      1.70 o 
  -3   2   1        1.11        1.63      0.20 o 
  -2   2   1      527.10      524.25      5.06 o 
  -1   2   1       57.77       48.46      0.69 o 
   0   2   1      606.19      610.38     19.62 o 
   1   2   1       27.62       23.90      0.69 o 
   2   2   1      189.70      160.44      7.73 o 
   3   2   1        5.03        6.75      0.45 o 
   4   2   1       28.42       27.25      1.72 o 
   5   2   1        0.44        1.73      0.44 o 
   6   2   1        2.32        4.36      0.91 o 
  -9   3   1        1.88        4.13      3.00 o 
  -8   3   1        1.20        2.40      1.18 o 
  -7   3   1        7.56        9.26      0.85 o 
  -6   3   1        6.30        8.57      0.52 o 
  -5   3   1        7.20        6.59      0.34 o 
  -4   3   1       56.21       61.83      1.16 o 
  -3   3   1       25.18       25.05      0.55 o 
  -2   3   1      309.93      345.74      2.08 o 
  -1   3   1      209.92      217.16      2.86 o 
   0   3   1      299.28      320.40     12.45 o 
   1   3   1      131.97      117.24      5.08 o 
   2   3   1      110.94      108.19      3.28 o 
   3   3   1       18.42       18.20      0.84 o 
   4   3   1       36.83       32.23      1.75 o 
   5   3   1        0.57        1.88      0.56 o 
  -9   4   1        1.64        3.24      1.02 o 
  -8   4   1        0.23        0.78      0.65 o 
  -7   4   1       17.77       14.93      0.71 o 
  -6   4   1        0.01        0.46      0.23 o 
  -5   4   1      158.05      150.99      5.71 o 
  -4   4   1        1.36        0.81      0.18 o 
  -3   4   1      554.51      615.29      6.28 o 
  -2   4   1        0.00        1.63      0.26 o 
  -1   4   1      475.01      507.48     12.34 o 
   0   4   1        7.39        8.77      0.35 o 
   1   4   1      106.12       98.81      3.91 o 
   2   4   1        5.93        7.63      0.65 o 
   3   4   1        7.99       10.67      1.14 o 
   4   4   1        2.72        2.93      0.70 o 
   5   4   1        0.38        2.91      0.75 o 
  -9   5   1        0.07        2.32      0.85 o 
  -8   5   1        1.20        1.88      0.49 o 
  -7   5   1        6.78       10.29      0.73 o 
  -6   5   1        6.52        7.37      0.61 o 
  -5   5   1       40.46       39.44      1.11 o 
  -4   5   1       28.83       26.78      0.94 o 
  -3   5   1       51.71       47.05      0.98 o 
  -2   5   1       48.49       41.98      0.94 o 
  -1   5   1       17.09       15.67      1.29 o 
   0   5   1       19.00       17.99      1.27 o 
   1   5   1        1.36        1.36      0.91 o 
   2   5   1        1.57        3.12      1.38 o 
   3   5   1        0.00        1.03      0.61 o 
   4   5   1        0.01        2.06      0.83 o 
  -9   6   1        4.77       11.62      1.64 o 
  -8   6   1        1.06        2.01      0.64 o 
  -7   6   1       30.54       31.73      1.82 o 
  -6   6   1        3.37        4.55      1.62 o 
  -5   6   1       86.74       82.00      3.38 o 
  -4   6   1        5.63        6.21      0.61 o 
  -3   6   1      100.27       95.46      2.22 o 
  -2   6   1        5.19        6.53      0.96 o 
  -1   6   1       55.11       50.99      2.76 o 
   0   6   1        1.80        3.20      1.11 o 
   1   6   1       18.98       19.68      3.69 o 
   2   6   1        0.00        1.00      0.62 o 
   3   6   1        5.41        8.79      1.58 o 
  -8   7   1       11.54       12.19      1.07 o 
  -7   7   1        1.07        2.06      1.23 o 
  -6   7   1       15.90       14.58      1.29 o 
  -5   7   1       27.98       25.12      1.17 o 
  -4   7   1       10.22        8.89      0.58 o 
  -3   7   1       82.81       79.79      2.22 o 
  -2   7   1        1.87        2.15      0.44 o 
  -1   7   1       85.95       77.94      6.72 o 
   0   7   1        0.00        0.83      0.61 o 
   1   7   1       42.53       38.90      6.98 o 
  -8   8   1        9.67       11.55      1.03 o 
  -7   8   1        5.20        5.92      1.38 o 
  -6   8   1       12.65       12.61      0.95 o 
  -5   8   1        3.08        3.20      0.69 o 
  -4   8   1       16.62       16.23      1.03 o 
  -3   8   1        0.46        1.34      0.45 o 
  -2   8   1       14.24       13.85      1.20 o 
  -1   8   1        0.00        1.26      0.79 o 
   0   8   1        5.59       10.11      3.69 o 
  -6   9   1       13.97       14.76      1.07 o 
  -5   9   1        0.05        1.18      0.70 o 
  -4   9   1       21.20       20.38      1.24 o 
  -3   9   1        0.37        1.48      0.92 o 
  -2   9   1       11.57       14.63      1.70 o 
   1  -9   2        1.22        1.62      1.85 o 
   2  -9   2        9.34       12.20      1.24 o 
   3  -9   2        0.13        1.15      0.59 o 
   4  -9   2       18.18       18.39      1.12 o 
   5  -9   2        0.79        1.19      1.09 o 
   6  -9   2       11.11       12.75      1.01 o 
   7  -9   2        1.73        3.33      1.30 o 
  -1  -8   2        5.32        7.36      2.32 o 
   0  -8   2        0.49        1.56      0.71 o 
   1  -8   2        8.74        9.12      1.14 o 
   2  -8   2        0.22        1.12      0.36 o 
   3  -8   2        5.39        6.17      0.97 o 
   4  -8   2        0.26        0.53      0.44 o 
   5  -8   2        2.38        1.98      0.64 o 
   6  -8   2        1.68        2.54      1.03 o 
   7  -8   2        1.72        1.52      0.65 o 
  -2  -7   2       48.47       42.44      8.25 o 
  -1  -7   2       23.97       25.41      3.29 o 
   0  -7   2      124.53      119.65     10.47 o 
   1  -7   2      126.50      126.83      4.56 o 
   2  -7   2      152.84      151.54      2.02 o 
   3  -7   2      228.20      228.02      3.13 o 
   4  -7   2       76.58       77.66      1.89 o 
   5  -7   2      140.05      132.55      2.76 o 
   6  -7   2       16.50       18.25      1.05 o 
   7  -7   2       38.85       39.79      1.48 o 
   8  -7   2        1.91        3.86      0.70 o 
  -3  -6   2       12.21       14.42      3.00 o 
  -2  -6   2       98.32       89.31      8.19 o 
  -1  -6   2       23.25       26.60      2.73 o 
   0  -6   2      242.55      238.82      8.92 o 
   1  -6   2       19.41       20.44      1.04 o 
   2  -6   2      334.81      344.79      2.88 o 
   3  -6   2        1.08        3.51      0.38 o 
   4  -6   2      210.77      210.97      2.94 o 
   5  -6   2        1.80        1.94      0.43 o 
   6  -6   2       61.12       59.83      1.39 o 
   7  -6   2        1.40        1.58      0.48 o 
   8  -6   2        9.71       11.65      0.90 o 
  -4  -5   2        4.89        5.41      1.02 o 
  -3  -5   2        0.84        2.25      0.48 o 
  -2  -5   2        8.00        9.58      0.61 o 
  -1  -5   2       11.44       11.70      1.20 o 
   0  -5   2        9.92       11.81      0.44 o 
   1  -5   2       30.61       33.41      0.68 o 
   2  -5   2        8.18       11.46      0.41 o 
   3  -5   2       26.90       28.21      0.58 o 
   4  -5   2        0.61        1.40      0.38 o 
   5  -5   2        8.95        8.57      0.51 o 
   6  -5   2        0.26        0.92      0.36 o 
   7  -5   2        0.32        0.61      0.41 o 
   8  -5   2        0.33        1.29      0.64 o 
  -5  -4   2        5.54        7.95      0.92 o 
  -4  -4   2       17.68       16.83      0.82 o 
  -3  -4   2       22.33       21.90      1.71 o 
  -2  -4   2      163.03      146.88     11.31 o 
  -1  -4   2       78.11       80.57      2.04 o 
   0  -4   2      805.73      831.23      3.04 o 
   1  -4   2      168.74      175.51      2.39 o 
   2  -4   2     1234.18     1384.76     12.43 o 
   3  -4   2       87.91       96.86      1.50 o 
   4  -4   2      572.29      594.20      8.87 o 
   5  -4   2       21.29       20.37      0.97 o 
   6  -4   2      121.86      104.31      1.75 o 
   7  -4   2        4.90        6.22      0.68 o 
   8  -4   2       19.17       17.72      1.21 o 
  -6  -3   2        0.56        2.51      0.62 o 
  -5  -3   2        0.42        1.31      0.43 o 
  -4  -3   2        0.64        1.34      0.40 o 
  -3  -3   2        3.06        3.01      0.66 o 
  -2  -3   2        1.97        2.62      0.35 o 
  -1  -3   2       65.40       63.65      1.58 o 
   0  -3   2       92.62      112.52      1.85 o 
   1  -3   2      318.02      353.15      5.75 o 
   2  -3   2      322.39      379.44      7.69 o 
   3  -3   2      252.07      268.54      2.53 o 
   4  -3   2      174.63      184.26      2.46 o 
   5  -3   2       59.31       51.98      1.85 o 
   6  -3   2       48.69       46.42      1.23 o 
   7  -3   2       12.50       11.25      0.91 o 
   8  -3   2        9.85       11.91      1.13 o 
  -7  -2   2        0.11        2.48      0.64 o 
  -6  -2   2        0.88        2.42      0.58 o 
  -5  -2   2        8.95       10.62      0.63 o 
  -4  -2   2        5.33        6.68      0.68 o 
  -3  -2   2      134.06      117.75      4.53 o 
  -2  -2   2        1.07        0.66      0.12 o 
  -1  -2   2      741.06      741.37     28.31 o 
   0  -2   2       72.44       76.26      2.61 o 
   1  -2   2      955.14      960.79     21.52 o 
   2  -2   2       86.37       82.75      1.16 o 
   3  -2   2      166.46      160.65      1.55 o 
   4  -2   2        9.37       10.63      0.50 o 
   5  -2   2        7.37        6.77      0.58 o 
   6  -2   2        0.29        0.73      1.00 o 
   7  -2   2        0.02        0.66      0.76 o 
   8  -2   2        1.66        2.67      0.82 o 
  -7  -1   2        2.62        4.84      0.97 o 
  -6  -1   2        0.43        1.22      0.53 o 
  -5  -1   2        9.53        8.14      0.74 o 
  -4  -1   2        2.59        2.69      0.39 o 
  -3  -1   2       30.35       28.08      0.70 o 
  -2  -1   2      140.07      132.46      3.62 o 
  -1  -1   2       28.42       35.71      1.62 o 
   0  -1   2      494.03      504.22     23.13 o 
   1  -1   2       10.76       12.86      1.05 o 
   2  -1   2      291.97      296.61      5.67 o 
   3  -1   2        4.06        5.11      0.28 o 
   4  -1   2       64.42       62.98      0.90 o 
   5  -1   2        0.39        1.07      0.41 o 
   6  -1   2       10.16       11.34      0.88 o 
   7  -1   2        0.88        2.12      0.80 o 
  -8   0   2        1.68        3.45      1.08 o 
  -7   0   2        8.43       11.22      2.11 o 
  -6   0   2        0.45        1.81      0.60 o 
  -5   0   2       32.24       27.14      0.82 o 
  -4   0   2       82.14       65.51      3.74 o 
  -3   0   2       96.33       86.03      2.92 o 
  -2   0   2      537.48      520.57     10.36 o 
  -1   0   2      155.79      171.32      2.43 o 
   0   0   2      610.93      605.71     37.24 o 
   1   0   2        8.04       10.17      0.46 o 
   2   0   2      201.27      198.36      4.48 o 
   3   0   2        3.93        4.49      0.39 o 
   4   0   2       23.44       21.35      0.57 o 
   5   0   2        7.02        8.54      0.78 o 
   6   0   2        1.62        3.74      0.90 o 
   7   0   2        3.46        6.99      2.34 o 
  -8   1   2       35.21       30.18      1.49 o 
  -7   1   2        0.29        1.19      1.11 o 
  -6   1   2       81.96       70.71      1.37 o 
  -5   1   2        0.14        0.87      0.22 o 
  -4   1   2      104.52      101.22      2.79 o 
  -3   1   2       19.94       18.25      0.44 o 
  -2   1   2        2.39        2.20      0.17 o 
  -1   1   2      161.55      171.57      1.90 o 
   0   1   2       51.47       57.60      2.04 o 
   1   1   2      136.53      129.73      3.39 o 
   2   1   2       14.51       11.87      0.38 o 
   3   1   2       26.44       25.82      0.74 o 
   4   1   2        3.44        4.72      0.49 o 
   5   1   2        2.40        4.02      0.53 o 
   6   1   2        1.02        2.96      1.24 o 
  -8   2   2        2.17        1.50      0.71 o 
  -7   2   2        1.91        5.07      1.17 o 
  -6   2   2        0.31        0.89      0.25 o 
  -5   2   2       38.54       37.32      1.29 o 
  -4   2   2       46.59       43.76      0.71 o 
  -3   2   2      208.73      226.35      2.56 o 
  -2   2   2      228.96      273.33      3.13 o 
  -1   2   2      218.76      254.35      6.59 o 
   0   2   2      235.02      261.26      6.05 o 
   1   2   2       60.46       56.31      1.60 o 
   2   2   2       40.62       42.33      1.68 o 
   3   2   2        3.00        3.86      0.43 o 
   4   2   2        1.07        3.92      0.85 o 
   5   2   2        0.19        1.63      0.47 o 
   6   2   2        0.16        1.72      1.93 o 
  -9   3   2        0.34        2.77      0.72 o 
  -8   3   2       20.88       22.21      1.24 o 
  -7   3   2        1.52        5.10      0.88 o 
  -6   3   2      112.45      102.18      2.61 o 
  -5   3   2       52.55       49.06      1.37 o 
  -4   3   2      360.45      369.71      4.89 o 
  -3   3   2      163.69      182.86      2.31 o 
  -2   3   2      484.67      539.45      5.98 o 
  -1   3   2       96.29      108.54      1.15 o 
   0   3   2      247.93      255.59      8.44 o 
   1   3   2        9.31        9.13      0.44 o 
   2   3   2       55.50       53.47      3.24 o 
   3   3   2        0.02        1.45      0.32 o 
   4   3   2        4.09        6.31      0.67 o 
   5   3   2        0.47        2.39      0.61 o 
  -9   4   2        3.82        5.92      0.96 o 
  -8   4   2       11.68       13.20      1.27 o 
  -7   4   2        6.36        7.89      0.63 o 
  -6   4   2       52.67       51.53      1.75 o 
  -5   4   2        0.02        0.16      0.16 o 
  -4   4   2      190.25      220.91      1.62 o 
  -3   4   2       43.29       41.52      0.89 o 
  -2   4   2      278.73      334.13      4.48 o 
  -1   4   2      101.17       95.85      4.21 o 
   0   4   2      115.44      117.14      5.18 o 
   1   4   2       40.76       36.26      2.91 o 
   2   4   2       25.24       24.20      3.64 o 
   3   4   2        3.57        6.71      0.86 o 
   4   4   2        3.93        4.76      0.92 o 
  -8   5   2        0.54        0.57      0.53 o 
  -7   5   2        0.00        0.90      0.42 o 
  -6   5   2        0.12        0.41      0.31 o 
  -5   5   2        0.46        1.00      0.30 o 
  -4   5   2        0.53        0.86      0.24 o 
  -3   5   2        1.50        2.83      0.35 o 
  -2   5   2        1.49        2.33      0.36 o 
  -1   5   2        1.47        2.75      0.94 o 
   0   5   2        0.66        1.08      0.37 o 
   1   5   2        0.50        1.57      0.52 o 
   2   5   2        0.00        0.66      0.64 o 
   3   5   2        0.07        1.51      0.66 o 
  -8   6   2        0.99        2.28      0.64 o 
  -7   6   2        0.80        1.01      0.48 o 
  -6   6   2        1.10        1.88      0.56 o 
  -5   6   2        6.15        6.33      0.51 o 
  -4   6   2        0.03        0.33      0.22 o 
  -3   6   2       11.46       12.19      0.74 o 
  -2   6   2        5.74        6.27      0.79 o 
  -1   6   2        7.81        9.21      0.82 o 
   0   6   2       11.29       13.53      0.99 o 
   1   6   2        1.82        3.34      1.53 o 
   2   6   2        6.54       10.89      2.94 o 
  -8   7   2        4.28        6.11      2.17 o 
  -7   7   2       39.68       36.84      3.08 o 
  -6   7   2       17.49       15.75      1.02 o 
  -5   7   2       87.37       80.31      2.08 o 
  -4   7   2       29.75       29.40      2.47 o 
  -3   7   2      102.29       87.40      3.65 o 
  -2   7   2       15.90       16.43      0.81 o 
  -1   7   2       60.26       54.73      3.16 o 
   0   7   2        1.35        2.38      1.12 o 
   1   7   2       18.47       18.71      5.75 o 
  -7   8   2        6.32        8.66      1.97 o 
  -6   8   2        7.25        8.41      2.03 o 
  -5   8   2       10.27       12.79      2.35 o 
  -4   8   2        8.76       10.89      0.87 o 
  -3   8   2        7.32        7.19      1.33 o 
  -2   8   2        2.83        4.23      1.24 o 
  -1   8   2        3.02        2.89      1.32 o 
  -6   9   2        3.20        5.34      1.17 o 
  -5   9   2        0.51        4.57      1.06 o 
  -4   9   2        1.42        2.04      0.74 o 
  -3   9   2        0.30        2.85      1.26 o 
   1  -9   3        1.83        4.27      0.89 o 
   2  -9   3        0.98        2.43      1.12 o 
   3  -9   3        8.06       10.37      0.95 o 
   4  -9   3        8.08        8.68      2.78 o 
   5  -9   3        6.66        9.33      0.89 o 
   6  -9   3        9.68        9.94      1.41 o 
  -1  -8   3        0.38        0.73      0.73 o 
   0  -8   3        8.83       11.30      2.50 o 
   1  -8   3        6.80       10.91      1.03 o 
   2  -8   3       23.40       23.82      0.90 o 
   3  -8   3       15.53       16.17      0.96 o 
   4  -8   3       24.34       24.16      1.65 o 
   5  -8   3       11.64       11.53      0.87 o 
   6  -8   3       10.13       11.96      1.05 o 
   7  -8   3        4.64        6.41      0.97 o 
  -2  -7   3        4.81        6.27      2.40 o 
  -1  -7   3       35.42       30.75      7.15 o 
   0  -7   3        2.17        2.29      0.56 o 
   1  -7   3       40.52       33.65      1.78 o 
   2  -7   3        0.02        0.69      0.24 o 
   3  -7   3       15.57       13.37      0.64 o 
   4  -7   3        0.09        1.60      0.61 o 
   5  -7   3        1.59        2.42      0.50 o 
   6  -7   3        0.00        0.54      0.37 o 
   7  -7   3        0.05        0.84      0.47 o 
   8  -7   3        0.04        1.50      0.50 o 
  -4  -6   3       26.36       29.11      2.76 o 
  -3  -6   3        1.36        3.85      0.69 o 
  -2  -6   3       57.34       57.21      5.04 o 
  -1  -6   3        3.41        7.92      1.25 o 
   0  -6   3       64.00       62.12      1.50 o 
   1  -6   3        1.75        4.51      0.42 o 
   2  -6   3       27.89       26.09      0.67 o 
   3  -6   3        0.41        0.61      0.24 o 
   4  -6   3        1.73        2.86      0.44 o 
   5  -6   3        2.12        2.35      0.70 o 
   6  -6   3        0.43        0.99      0.38 o 
   7  -6   3        0.75        0.66      0.42 o 
   8  -6   3        0.77        1.73      0.53 o 
  -5  -5   3        0.71        3.26      0.60 o 
  -4  -5   3       18.44       17.67      1.98 o 
  -3  -5   3        0.03        0.85      0.56 o 
  -2  -5   3       55.49       49.83      3.07 o 
  -1  -5   3        9.38        8.66      0.89 o 
   0  -5   3       96.12       91.06      2.05 o 
   1  -5   3       35.47       28.27      0.64 o 
   2  -5   3       52.94       52.67      0.98 o 
   3  -5   3       15.87       11.15      0.76 o 
   4  -5   3        8.27        7.45      0.46 o 
   5  -5   3        0.05        0.98      0.29 o 
   6  -5   3        0.34        0.47      0.29 o 
   7  -5   3        1.57        2.78      0.63 o 
   8  -5   3        0.03        2.33      0.70 o 
  -5  -4   3        1.95        2.39      0.59 o 
  -4  -4   3       10.41       12.75      1.47 o 
  -3  -4   3        3.42        5.64      0.89 o 
  -2  -4   3       46.51       45.51      2.58 o 
  -1  -4   3        0.86        1.76      0.24 o 
   0  -4   3       65.65       79.76      0.97 o 
   1  -4   3        2.09        2.56      0.24 o 
   2  -4   3       27.82       41.83      0.89 o 
   3  -4   3        0.76        1.47      0.28 o 
   4  -4   3        4.39        6.59      0.47 o 
   5  -4   3        0.38        1.36      0.30 o 
   6  -4   3        0.99        1.94      0.64 o 
   7  -4   3        0.75        1.53      0.45 o 
   8  -4   3        0.05        1.58      0.71 o 
  -6  -3   3        6.65        6.65      1.23 o 
  -5  -3   3       32.63       28.88      1.63 o 
  -4  -3   3       55.20       48.80      8.18 o 
  -3  -3   3      119.20      102.68      8.01 o 
  -2  -3   3      379.40      378.68     16.49 o 
  -1  -3   3      254.16      252.72      8.19 o 
   0  -3   3     1057.08     1127.35     24.73 o 
   1  -3   3      139.64      131.82      4.16 o 
   2  -3   3      761.83      821.98     23.84 o 
   3  -3   3        8.64       10.02      0.46 o 
   4  -3   3      169.32      179.44      2.98 o 
   5  -3   3        0.41        1.30      0.46 o 
   6  -3   3       18.04       18.42      0.94 o 
   7  -3   3        0.13        0.51      0.61 o 
   8  -3   3        1.59        3.09      0.93 o 
  -7  -2   3        1.11        1.86      0.67 o 
  -6  -2   3        2.24        1.71      0.56 o 
  -5  -2   3        5.58        5.98      0.61 o 
  -4  -2   3        0.45        0.78      0.41 o 
  -3  -2   3       54.92       46.03      3.64 o 
  -2  -2   3        4.65        5.67      0.28 o 
  -1  -2   3      337.92      359.24     11.51 o 
   0  -2   3        7.91        4.48      0.27 o 
   1  -2   3      570.89      594.21     17.66 o 
   2  -2   3       13.33       12.21      0.38 o 
   3  -2   3      195.14      197.23      3.72 o 
   4  -2   3        2.29        2.18      0.35 o 
   5  -2   3       35.05       32.99      1.18 o 
   6  -2   3        0.23        1.62      0.58 o 
   7  -2   3        6.03        7.99      1.90 o 
  -7  -1   3        0.10        1.25      0.58 o 
  -6  -1   3        9.34       10.91      1.00 o 
  -5  -1   3        0.01        0.82      0.27 o 
  -4  -1   3       67.09       63.04      2.19 o 
  -3  -1   3        3.32        4.94      0.28 o 
  -2  -1   3      244.96      247.17      5.34 o 
  -1  -1   3       28.55       27.14      1.13 o 
   0  -1   3      439.85      430.18     18.66 o 
   1  -1   3       94.62       93.39      4.24 o 
   2  -1   3      303.52      302.10      7.43 o 
   3  -1   3       68.76       67.88      1.51 o 
   4  -1   3       91.91       82.89      1.80 o 
   5  -1   3       12.95       12.38      0.83 o 
   6  -1   3       24.26       21.71      1.20 o 
   7  -1   3        1.74        2.78      1.14 o 
  -8   0   3        0.08        2.28      0.75 o 
  -7   0   3        1.28        3.21      0.49 o 
  -6   0   3        0.01        1.27      0.34 o 
  -5   0   3        0.15        0.98      0.43 o 
  -4   0   3        4.49        4.31      0.46 o 
  -3   0   3       12.68       11.20      0.36 o 
  -2   0   3       41.87       38.02      1.51 o 
  -1   0   3      204.92      215.60      6.85 o 
   0   0   3       65.65       63.21      2.87 o 
   1   0   3      246.92      261.00      8.67 o 
   2   0   3       62.99       62.19      1.73 o 
   3   0   3       95.79       92.11      1.82 o 
   4   0   3       27.97       26.33      1.33 o 
   5   0   3       21.07       22.47      1.13 o 
   6   0   3        8.47       11.81      1.81 o 
  -8   1   3        0.30        1.33      1.37 o 
  -7   1   3        0.01        0.74      0.85 o 
  -6   1   3        0.08        1.74      0.36 o 
  -5   1   3        6.02        6.37      0.51 o 
  -4   1   3        6.94        7.88      0.35 o 
  -3   1   3       35.32       36.09      0.60 o 
  -2   1   3      129.03      142.54      2.18 o 
  -1   1   3       34.19       34.72      1.04 o 
   0   1   3      181.87      204.73      5.76 o 
   1   1   3        3.04        4.51      0.30 o 
   2   1   3       28.59       26.55      1.65 o 
   3   1   3        0.32        0.42      0.25 o 
   4   1   3        0.43        1.14      0.33 o 
   5   1   3        0.33        1.06      0.60 o 
   6   1   3        0.41        3.11      0.83 o 
  -8   2   3        0.96        2.67      0.74 o 
  -7   2   3        0.00        1.30      0.53 o 
  -6   2   3        0.03        0.44      0.34 o 
  -5   2   3        0.01        0.53      0.14 o 
  -4   2   3        5.84        5.68      0.33 o 
  -3   2   3        3.69        4.17      0.30 o 
  -2   2   3        8.46        8.04      0.29 o 
  -1   2   3        8.51        8.47      0.39 o 
   0   2   3        1.79        2.93      0.36 o 
   1   2   3        0.98        2.46      0.34 o 
   2   2   3        4.21        6.03      0.40 o 
   3   2   3        3.41        5.74      0.52 o 
   4   2   3        0.28        1.69      0.47 o 
   5   2   3        6.02        8.59      1.12 o 
  -8   3   3        6.30       10.38      1.49 o 
  -7   3   3        1.56        3.19      0.71 o 
  -6   3   3       19.48       20.42      0.89 o 
  -5   3   3       35.03       35.98      2.02 o 
  -4   3   3       31.60       34.24      0.76 o 
  -3   3   3      167.11      178.96      1.34 o 
  -2   3   3       20.24       21.12      0.79 o 
  -1   3   3      225.87      233.14      8.03 o 
   0   3   3        0.04        0.59      0.18 o 
   1   3   3      104.78       91.05      3.48 o 
   2   3   3        5.79        7.94      1.87 o 
   3   3   3       31.07       28.02      2.93 o 
   4   3   3        4.71        7.19      1.27 o 
   5   3   3       10.23       11.94      0.98 o 
  -9   4   3        0.64        2.71      0.86 o 
  -8   4   3       21.96       20.27      1.74 o 
  -7   4   3        0.13        1.48      0.44 o 
  -6   4   3       55.88       54.64      2.15 o 
  -5   4   3        6.36        7.19      0.48 o 
  -4   4   3       70.37       78.52      1.31 o 
  -3   4   3       10.40       12.01      0.54 o 
  -2   4   3       31.90       38.68      1.03 o 
  -1   4   3        1.69        2.46      0.36 o 
   0   4   3        3.64        6.07      0.88 o 
   1   4   3        0.86        1.91      0.79 o 
   2   4   3        0.59        2.20      0.60 o 
   3   4   3        2.20        3.35      0.76 o 
   4   4   3        1.75        3.35      0.85 o 
  -8   5   3        4.10        5.81      0.81 o 
  -7   5   3        2.24        4.61      1.67 o 
  -6   5   3        3.49        5.82      1.37 o 
  -5   5   3        6.41        6.68      0.48 o 
  -4   5   3        0.43        1.13      0.29 o 
  -3   5   3       19.15       16.27      0.92 o 
  -2   5   3        0.50        1.43      0.63 o 
  -1   5   3       23.48       20.51      1.83 o 
   0   5   3        0.25        1.41      0.36 o 
   1   5   3       11.88       13.83      2.21 o 
   2   5   3        0.05        1.67      0.65 o 
   3   5   3        3.02        5.34      2.15 o 
  -8   6   3       10.92       13.26      0.97 o 
  -7   6   3        3.08        3.82      0.83 o 
  -6   6   3       33.80       33.14      1.37 o 
  -5   6   3        9.91       10.68      1.24 o 
  -4   6   3       55.16       48.19      1.37 o 
  -3   6   3       12.81       13.87      0.68 o 
  -2   6   3       38.56       34.60      1.58 o 
  -1   6   3        4.44        7.82      1.21 o 
   0   6   3       13.76       13.10      1.93 o 
   1   6   3        0.39        3.70      1.08 o 
   2   6   3        4.51        6.27      0.90 o 
  -8   7   3        1.65        3.28      0.68 o 
  -7   7   3        8.45       10.42      0.98 o 
  -6   7   3        9.47        9.80      0.94 o 
  -5   7   3       14.78       14.02      0.75 o 
  -4   7   3       31.01       26.93      2.44 o 
  -3   7   3       11.36       10.46      0.99 o 
  -2   7   3       43.94       37.60      2.15 o 
  -1   7   3        2.83        3.03      0.82 o 
   0   7   3       25.28       25.53      2.12 o 
  -7   8   3        4.94        6.19      2.15 o 
  -6   8   3        0.00        0.40      0.45 o 
  -5   8   3        2.58        2.00      1.14 o 
  -4   8   3        0.22        2.39      0.77 o 
  -3   8   3        0.53        0.51      0.44 o 
  -2   8   3        0.54        4.38      2.06 o 
   1  -9   4        2.40        1.73      1.03 o 
   2  -9   4       13.61       14.59      1.61 o 
   3  -9   4        2.53        2.29      0.73 o 
   4  -9   4        8.59       10.53      2.76 o 
   5  -9   4        0.46        1.55      1.06 o 
   6  -9   4        1.11        2.09      1.03 o 
  -1  -8   4        1.61        2.82      1.18 o 
   0  -8   4        0.20        1.17      0.58 o 
   1  -8   4        3.53        4.53      0.78 o 
   2  -8   4        3.74        7.19      2.03 o 
   3  -8   4        4.34        6.85      0.58 o 
   4  -8   4        5.94        8.40      1.25 o 
   5  -8   4        3.16        4.39      0.92 o 
   6  -8   4        1.48        3.14      0.71 o 
   7  -8   4        1.51        2.88      1.20 o 
  -2  -7   4        0.93        1.94      0.83 o 
  -1  -7   4        0.05        1.45      0.43 o 
   0  -7   4        3.13        6.31      1.35 o 
   1  -7   4        4.24        5.43      0.74 o 
   2  -7   4        7.00        8.15      0.70 o 
   3  -7   4       19.12       15.49      0.69 o 
   4  -7   4        8.95        9.71      0.59 o 
   5  -7   4       27.02       23.49      1.20 o 
   6  -7   4        8.05       10.13      1.08 o 
   7  -7   4       15.54       16.53      0.98 o 
  -4  -6   4        0.07        1.89      0.63 o 
  -3  -6   4        1.30        1.64      0.88 o 
  -2  -6   4        1.53        3.08      0.80 o 
  -1  -6   4        0.14        1.26      0.56 o 
   0  -6   4        5.73        6.37      0.60 o 
   1  -6   4        3.46        4.94      0.40 o 
   2  -6   4        3.15        3.84      0.36 o 
   3  -6   4        1.00        1.59      0.32 o 
   4  -6   4        0.11        1.01      0.26 o 
   5  -6   4        0.03        0.74      0.53 o 
   6  -6   4        0.03        0.68      0.37 o 
   7  -6   4        0.07        0.30      0.53 o 
  -5  -5   4        0.42        2.42      0.79 o 
  -4  -5   4        0.71        2.26      0.70 o 
  -3  -5   4        5.03        7.28      1.88 o 
  -2  -5   4        3.84        5.94      1.19 o 
  -1  -5   4       43.65       37.11      2.51 o 
   0  -5   4       54.14       50.10      1.09 o 
   1  -5   4      154.11      131.75      3.52 o 
   2  -5   4      105.53       98.24      1.69 o 
   3  -5   4      146.10      126.06      6.42 o 
   4  -5   4       59.36       57.19      1.46 o 
   5  -5   4       30.40       29.08      0.96 o 
   6  -5   4       14.60       13.19      0.92 o 
   7  -5   4        0.27        1.65      0.52 o 
  -5  -4   4        2.67        3.35      0.77 o 
  -4  -4   4        0.43        2.84      1.26 o 
  -3  -4   4        4.11        5.51      0.84 o 
  -2  -4   4        1.52        1.28      0.31 o 
  -1  -4   4        0.45        1.02      0.21 o 
   0  -4   4       13.49       10.23      0.69 o 
   1  -4   4        2.56        2.73      0.26 o 
   2  -4   4       17.44       15.55      0.45 o 
   3  -4   4        0.33        0.12      0.21 o 
   4  -4   4        8.25        7.72      0.48 o 
   5  -4   4        0.02        0.87      0.32 o 
   6  -4   4        3.35        3.78      0.53 o 
   7  -4   4        0.34        1.18      0.62 o 
  -6  -3   4        8.33        9.32      1.03 o 
  -5  -3   4        0.38        2.88      1.09 o 
  -4  -3   4       39.91       39.44      3.65 o 
  -3  -3   4       27.19       25.87      2.46 o 
  -2  -3   4      106.77      112.06      4.61 o 
  -1  -3   4      181.62      186.56      3.32 o 
   0  -3   4      123.59      148.66      3.97 o 
   1  -3   4      253.36      259.62      8.68 o 
   2  -3   4       38.24       47.76      1.60 o 
   3  -3   4       79.23       75.37      2.85 o 
   4  -3   4        1.96        3.15      0.48 o 
   5  -3   4       11.98       12.03      0.67 o 
   6  -3   4        0.12        0.93      0.42 o 
   7  -3   4        1.02        1.97      1.53 o 
  -7  -2   4        5.88        6.69      1.01 o 
  -6  -2   4        0.05        0.99      0.52 o 
  -5  -2   4       14.42       14.16      1.17 o 
  -4  -2   4        6.62        7.87      0.51 o 
  -3  -2   4       14.26       14.51      0.94 o 
  -2  -2   4      105.02      100.33      3.29 o 
  -1  -2   4        0.27        2.28      0.28 o 
   0  -2   4      365.67      376.06     18.52 o 
   1  -2   4       12.84       16.19      0.72 o 
   2  -2   4      213.63      196.11      9.05 o 
   3  -2   4        5.48        5.67      0.43 o 
   4  -2   4       33.72       30.92      0.89 o 
   5  -2   4        0.37        0.81      0.33 o 
   6  -2   4        2.21        6.61      2.20 o 
   7  -2   4        0.02        3.41      0.85 o 
  -7  -1   4        3.59        5.11      0.73 o 
  -6  -1   4        7.09        8.54      0.73 o 
  -5  -1   4       23.25       21.64      1.04 o 
  -4  -1   4       14.22       13.68      0.71 o 
  -3  -1   4      116.72      109.93      3.16 o 
  -2  -1   4       36.04       41.96      1.43 o 
  -1  -1   4      287.52      330.09     14.88 o 
   0  -1   4       32.22       37.84      1.37 o 
   1  -1   4      162.70      185.04      9.61 o 
   2  -1   4        1.73        2.39      0.25 o 
   3  -1   4       27.11       21.28      0.58 o 
   4  -1   4        0.08        1.22      0.76 o 
   5  -1   4        5.42        6.53      1.61 o 
   6  -1   4        0.42        1.45      0.90 o 
  -8   0   4        1.76        5.60      1.26 o 
  -7   0   4        7.65       10.15      0.70 o 
  -6   0   4        8.35        9.14      0.58 o 
  -5   0   4       66.36       65.65      1.56 o 
  -4   0   4       32.32       33.30      1.26 o 
  -3   0   4      355.61      362.07      5.35 o 
  -2   0   4      142.65      162.37      3.28 o 
  -1   0   4      718.18      765.75     22.64 o 
   0   0   4      348.21      390.31     15.91 o 
   1   0   4      426.90      455.00     16.26 o 
   2   0   4      226.31      238.63      6.67 o 
   3   0   4       73.35       69.69      1.81 o 
   4   0   4       70.53       69.59      4.92 o 
   5   0   4        5.36        8.86      1.43 o 
   6   0   4       14.76       16.16      1.17 o 
  -8   1   4        0.01        1.44      0.69 o 
  -7   1   4        7.79       10.02      0.64 o 
  -6   1   4        0.74        1.85      0.35 o 
  -5   1   4       28.37       28.09      0.69 o 
  -4   1   4        3.26        3.58      0.42 o 
  -3   1   4       50.45       52.87      0.77 o 
  -2   1   4        2.03        2.59      0.25 o 
  -1   1   4       38.15       43.99      1.05 o 
   0   1   4       19.53       17.26      0.83 o 
   1   1   4       11.79       11.65      0.54 o 
   2   1   4        7.27        7.55      0.38 o 
   3   1   4        1.26        2.49      0.53 o 
   4   1   4        1.09        2.34      0.47 o 
   5   1   4        0.08        1.01      0.69 o 
  -8   2   4        0.02        2.25      0.70 o 
  -7   2   4        2.96        5.88      1.00 o 
  -6   2   4        3.53        5.99      0.43 o 
  -5   2   4       12.49       12.97      0.58 o 
  -4   2   4       43.19       40.85      0.76 o 
  -3   2   4       18.26       18.34      0.48 o 
  -2   2   4       98.23      101.48      2.34 o 
  -1   2   4        1.51        2.65      0.28 o 
   0   2   4       22.22       20.62      0.66 o 
   1   2   4        8.07        9.09      0.41 o 
   2   2   4        1.41        3.20      0.48 o 
   3   2   4       13.32       16.94      0.78 o 
   4   2   4        9.20       11.02      1.00 o 
   5   2   4        7.40       16.42      1.61 o 
  -8   3   4        1.18        3.55      0.77 o 
  -7   3   4        1.00        3.10      0.75 o 
  -6   3   4        7.41        8.94      0.49 o 
  -5   3   4       19.00       19.22      0.94 o 
  -4   3   4       26.12       28.13      0.68 o 
  -3   3   4       98.55       94.44      3.30 o 
  -2   3   4       39.52       41.85      1.51 o 
  -1   3   4      170.44      152.95      9.15 o 
   0   3   4       12.57       16.29      0.83 o 
   1   3   4      130.62      118.21      7.73 o 
   2   3   4        0.04        1.65      0.68 o 
   3   3   4       60.75       58.70      7.52 o 
   4   3   4        1.19        3.08      1.78 o 
  -8   4   4        0.42        2.40      0.82 o 
  -7   4   4        0.05        0.84      0.41 o 
  -6   4   4        6.17        7.16      0.60 o 
  -5   4   4        0.14        0.71      0.25 o 
  -4   4   4       23.81       22.16      0.75 o 
  -3   4   4        0.28        1.27      0.27 o 
  -2   4   4       45.34       44.34      1.06 o 
  -1   4   4        2.71        3.36      0.87 o 
   0   4   4       41.77       40.39      3.93 o 
   1   4   4        6.97        7.95      3.00 o 
   2   4   4       15.98       19.53      3.09 o 
   3   4   4        5.78        7.22      1.59 o 
  -8   5   4        1.04        1.92      0.82 o 
  -7   5   4       13.67       14.51      2.61 o 
  -6   5   4        9.65        9.65      0.60 o 
  -5   5   4       42.79       40.55      1.09 o 
  -4   5   4       21.54       17.81      0.74 o 
  -3   5   4       54.83       51.27      1.94 o 
  -2   5   4       14.59       11.91      0.88 o 
  -1   5   4       24.28       23.58      2.30 o 
   0   5   4        5.01        5.38      1.45 o 
   1   5   4        3.46        3.99      1.32 o 
   2   5   4        1.57        1.82      0.79 o 
  -8   6   4        0.24        1.54      0.79 o 
  -7   6   4        2.39        4.46      1.46 o 
  -6   6   4        1.06        1.72      0.50 o 
  -5   6   4        9.72       10.06      0.76 o 
  -4   6   4        8.23        9.38      0.76 o 
  -3   6   4       20.53       18.58      1.02 o 
  -2   6   4        7.90        8.21      0.81 o 
  -1   6   4       16.26       16.56      1.44 o 
   0   6   4        1.07        2.24      0.99 o 
   1   6   4        4.80       10.81      1.94 o 
  -7   7   4        0.87        1.83      0.65 o 
  -6   7   4       47.57       41.17      1.65 o 
  -5   7   4        0.60        0.92      0.41 o 
  -4   7   4       58.42       51.28      1.43 o 
  -3   7   4        0.06        0.74      0.58 o 
  -2   7   4       34.69       27.16      1.65 o 
  -1   7   4        0.02        1.64      0.71 o 
  -6   8   4        4.77        5.93      0.93 o 
  -5   8   4        1.67        2.20      0.54 o 
  -4   8   4        3.31        3.82      2.26 o 
  -3   8   4        0.35        1.93      0.80 o 
   3  -9   5        2.62        2.76      0.97 o 
   4  -9   5       13.69       15.81      1.55 o 
   5  -9   5        2.43        3.00      0.94 o 
  -1  -8   5        0.26        0.24      0.88 o 
   0  -8   5        0.27        1.18      0.88 o 
   1  -8   5        3.25        4.02      0.72 o 
   2  -8   5        0.34        1.49      0.54 o 
   3  -8   5        7.60        9.46      1.03 o 
   4  -8   5        3.46        3.16      0.66 o 
   5  -8   5        5.32        6.06      0.81 o 
   6  -8   5        3.74        5.09      2.28 o 
  -2  -7   5        2.63        4.29      1.58 o 
  -1  -7   5       34.74       32.64      1.43 o 
   0  -7   5        2.23        3.29      0.93 o 
   1  -7   5       93.73       85.41      2.19 o 
   2  -7   5        2.17        3.40      1.03 o 
   3  -7   5      112.47      106.92      3.84 o 
   4  -7   5        5.33        6.61      0.58 o 
   5  -7   5       53.16       52.07      1.39 o 
   6  -7   5        7.78        9.46      1.32 o 
   7  -7   5       11.20       14.50      0.88 o 
  -3  -6   5        1.32        1.67      0.90 o 
  -2  -6   5       12.83       12.04      0.92 o 
  -1  -6   5        7.85        9.25      0.80 o 
   0  -6   5       56.29       52.19      1.84 o 
   1  -6   5       21.67       25.69      0.85 o 
   2  -6   5       94.29       85.38      1.92 o 
   3  -6   5       10.52       14.32      0.66 o 
   4  -6   5       65.49       56.71      1.31 o 
   5  -6   5        0.16        1.35      0.44 o 
   6  -6   5       24.93       22.62      1.00 o 
   7  -6   5        0.30        2.31      0.59 o 
  -4  -5   5        6.96        8.36      1.11 o 
  -3  -5   5        0.41        0.68      0.51 o 
  -2  -5   5       27.97       22.87      3.19 o 
  -1  -5   5        0.15        0.87      0.29 o 
   0  -5   5       44.67       37.38      1.41 o 
   1  -5   5       11.01       13.85      0.59 o 
   2  -5   5       27.65       23.20      0.98 o 
   3  -5   5       59.10       55.78      1.36 o 
   4  -5   5        9.13        8.96      0.72 o 
   5  -5   5       59.44       54.97      1.73 o 
   6  -5   5        4.01        4.87      1.16 o 
   7  -5   5       26.16       26.80      1.15 o 
  -5  -4   5        0.81        1.37      0.67 o 
  -4  -4   5        0.92        1.19      0.52 o 
  -3  -4   5        1.09        1.24      0.93 o 
  -2  -4   5        4.76        4.70      0.86 o 
  -1  -4   5        0.73        1.23      0.24 o 
   0  -4   5       13.27       12.77      0.78 o 
   1  -4   5        0.74        0.79      0.23 o 
   2  -4   5       18.29       18.50      0.56 o 
   3  -4   5       24.04       26.41      1.25 o 
   4  -4   5       13.25       13.90      0.67 o 
   5  -4   5       44.81       44.33      1.70 o 
   6  -4   5        7.50        9.05      1.47 o 
   7  -4   5       29.01       30.83      1.57 o 
  -6  -3   5        6.30        8.91      1.07 o 
  -5  -3   5        4.83        5.41      1.24 o 
  -4  -3   5       19.48       18.80      1.03 o 
  -3  -3   5        4.39        6.06      1.21 o 
  -2  -3   5       37.26       34.63      2.15 o 
  -1  -3   5        0.25        0.92      0.21 o 
   0  -3   5       22.82       19.24      0.92 o 
   1  -3   5        8.88       10.08      0.66 o 
   2  -3   5        0.30        0.22      0.21 o 
   3  -3   5        9.12        8.91      0.51 o 
   4  -3   5        3.45        5.25      0.56 o 
   5  -3   5        7.96        9.55      0.69 o 
   6  -3   5        3.01        5.30      0.67 o 
   7  -3   5        4.26        6.04      1.27 o 
  -7  -2   5        0.29        3.30      1.24 o 
  -6  -2   5        0.15        1.00      0.82 o 
  -5  -2   5        8.21        9.00      0.85 o 
  -4  -2   5        0.08        0.59      0.39 o 
  -3  -2   5       40.68       37.73      1.96 o 
  -2  -2   5        5.22        6.40      0.46 o 
  -1  -2   5       60.33       67.62      3.95 o 
   0  -2   5       59.40       63.12      2.15 o 
   1  -2   5       21.04       22.95      0.78 o 
   2  -2   5       70.69       64.97      2.29 o 
   3  -2   5        4.53        4.81      0.85 o 
   4  -2   5       19.73       18.64      0.75 o 
   5  -2   5        1.35        2.05      0.70 o 
   6  -2   5        1.58        5.00      1.06 o 
  -7  -1   5        1.50        1.66      0.73 o 
  -6  -1   5        1.91        3.78      1.52 o 
  -5  -1   5        0.01        1.15      0.38 o 
  -4  -1   5       45.12       37.58      0.93 o 
  -3  -1   5       19.45       17.45      0.66 o 
  -2  -1   5      280.88      269.91      9.99 o 
  -1  -1   5      103.12      100.40      3.90 o 
   0  -1   5      445.46      431.59     17.22 o 
   1  -1   5       74.06       75.85      3.15 o 
   2  -1   5      164.26      151.15      5.24 o 
   3  -1   5       10.78        8.94      0.43 o 
   4  -1   5       18.51       21.73      1.22 o 
   5  -1   5        0.97        1.09      0.70 o 
   6  -1   5        0.39        3.35      0.92 o 
  -7   0   5        5.63        5.49      1.15 o 
  -6   0   5       40.88       39.29      1.42 o 
  -5   0   5       22.04       20.02      0.96 o 
  -4   0   5      173.13      165.89      2.49 o 
  -3   0   5       58.40       61.01      1.99 o 
  -2   0   5      436.55      486.91     12.90 o 
  -1   0   5       62.98       74.02      2.61 o 
   0   0   5      334.79      378.87     19.08 o 
   1   0   5       16.28       13.73      0.48 o 
   2   0   5       80.97       81.75      2.31 o 
   3   0   5        3.52        3.62      0.66 o 
   4   0   5       10.35       11.22      1.18 o 
   5   0   5        1.07        2.69      1.52 o 
  -8   1   5        1.73        2.52      0.97 o 
  -7   1   5        3.36        5.70      0.77 o 
  -6   1   5        2.35        5.19      0.85 o 
  -5   1   5        3.09        5.68      0.47 o 
  -4   1   5        1.33        3.51      0.38 o 
  -3   1   5        0.15        0.58      0.15 o 
  -2   1   5        7.23        9.14      0.62 o 
  -1   1   5       12.00       10.75      0.39 o 
   0   1   5       19.60       22.41      0.70 o 
   1   1   5       18.43       17.57      0.55 o 
   2   1   5       13.66       15.89      0.76 o 
   3   1   5        8.43       10.92      0.56 o 
   4   1   5        4.49        8.15      1.04 o 
   5   1   5        1.59        3.44      1.03 o 
  -8   2   5        1.52        4.95      1.21 o 
  -7   2   5        0.02        2.24      0.50 o 
  -6   2   5       10.05       12.46      0.82 o 
  -5   2   5        1.04        2.71      0.33 o 
  -4   2   5       64.43       68.17      1.63 o 
  -3   2   5        9.61       10.50      0.68 o 
  -2   2   5      179.77      184.68      2.92 o 
  -1   2   5       28.47       28.51      0.64 o 
   0   2   5      157.47      157.30     11.25 o 
   1   2   5       30.42       29.53      1.59 o 
   2   2   5       65.65       61.63      4.45 o 
   3   2   5       17.59       19.46      2.34 o 
   4   2   5       17.91       19.54      1.82 o 
  -7   3   5       33.82       34.92      3.53 o 
  -6   3   5        4.89        7.36      0.54 o 
  -5   3   5      129.22      130.46      3.22 o 
  -4   3   5       33.49       33.66      0.97 o 
  -3   3   5      249.80      244.36      5.42 o 
  -2   3   5      116.07      109.09      4.45 o 
  -1   3   5      222.95      213.96      9.00 o 
   0   3   5      142.35      137.92      8.31 o 
   1   3   5       98.81       93.41      7.73 o 
   2   3   5       76.81       83.07     10.56 o 
   3   3   5       27.16       24.81      3.14 o 
  -7   4   5        5.86        6.70      1.41 o 
  -6   4   5        3.23        5.87      0.93 o 
  -5   4   5       25.01       24.96      1.16 o 
  -4   4   5        2.96        5.43      0.51 o 
  -3   4   5       72.07       69.62      1.86 o 
  -2   4   5        0.15        0.91      0.36 o 
  -1   4   5       90.44       88.12      6.14 o 
   0   4   5        2.20        3.06      0.48 o 
   1   4   5       47.24       46.52      5.37 o 
   2   4   5        3.26        5.93      1.21 o 
  -8   5   5        4.16        3.52      1.09 o 
  -7   5   5        0.54        1.64      0.58 o 
  -6   5   5        4.33        6.52      0.80 o 
  -5   5   5       13.19       15.74      0.80 o 
  -4   5   5        1.17        1.57      0.69 o 
  -3   5   5       42.82       42.07      2.79 o 
  -2   5   5        0.30        0.75      0.38 o 
  -1   5   5       42.34       44.77      2.66 o 
   0   5   5        0.49        1.61      0.64 o 
   1   5   5       18.16       25.54      3.87 o 
  -7   6   5        6.92        9.17      1.11 o 
  -6   6   5       12.23       11.11      0.76 o 
  -5   6   5       10.04       10.08      0.76 o 
  -4   6   5       14.15       11.88      0.75 o 
  -3   6   5        3.92        5.05      1.18 o 
  -2   6   5        6.56        5.20      0.69 o 
  -1   6   5        0.00        0.73      0.49 o 
   0   6   5        1.51        2.40      0.73 o 
  -6   7   5        1.59        4.11      0.78 o 
  -5   7   5        0.22        0.72      0.44 o 
  -4   7   5        1.29        3.29      0.62 o 
  -3   7   5        0.12        0.88      0.48 o 
  -2   7   5        1.14        3.46      1.08 o 
   3  -9   6        3.54        5.85      0.90 o 
   4  -9   6        0.68        2.45      0.70 o 
  -1  -8   6        1.17        2.05      0.72 o 
   0  -8   6        3.85        4.05      0.81 o 
   1  -8   6        3.38        5.61      1.24 o 
   2  -8   6        3.13        3.10      0.66 o 
   3  -8   6        2.11        2.32      0.62 o 
   4  -8   6        0.35        1.06      0.55 o 
   5  -8   6        0.12        0.99      0.54 o 
  -2  -7   6        1.36        1.59      0.76 o 
  -1  -7   6       16.85       15.68      1.38 o 
   0  -7   6        4.98        3.35      0.69 o 
   1  -7   6       15.30       16.28      0.77 o 
   2  -7   6       11.66        8.92      1.21 o 
   3  -7   6        3.74        6.90      0.97 o 
   4  -7   6       10.19        9.98      0.92 o 
   5  -7   6        0.16        0.81      0.56 o 
   6  -7   6        3.25        4.19      0.75 o 
  -3  -6   6       19.41       20.21      3.70 o 
  -2  -6   6       36.65       32.25      2.47 o 
  -1  -6   6       63.50       60.72      3.34 o 
   0  -6   6       55.67       53.18      1.43 o 
   1  -6   6      123.16      117.46      3.10 o 
   2  -6   6       45.76       41.33      1.45 o 
   3  -6   6       99.57       95.46      2.38 o 
   4  -6   6       20.81       19.90      1.13 o 
   5  -6   6       31.32       30.70      1.67 o 
   6  -6   6        4.76        7.41      0.98 o 
  -4  -5   6        3.06        3.07      1.18 o 
  -3  -5   6       16.11       15.38      2.12 o 
  -2  -5   6       21.69       19.65      1.27 o 
  -1  -5   6       64.14       60.56      2.58 o 
   0  -5   6       63.49       62.35      2.90 o 
   1  -5   6       97.40       91.78      3.56 o 
   2  -5   6       66.14       65.71      2.44 o 
   3  -5   6       52.96       51.88      1.60 o 
   4  -5   6       22.34       21.55      1.14 o 
   5  -5   6       14.32       15.01      2.18 o 
   6  -5   6        1.99        3.07      0.81 o 
  -5  -4   6       11.59       12.80      1.01 o 
  -4  -4   6        3.09        2.92      1.05 o 
  -3  -4   6       65.07       61.51      2.72 o 
  -2  -4   6       17.90       17.29      0.94 o 
  -1  -4   6      258.16      260.06      9.01 o 
   0  -4   6       68.77       62.49      1.85 o 
   1  -4   6      503.21      510.92     18.04 o 
   2  -4   6      112.71      101.39      3.78 o 
   3  -4   6      389.93      384.66      4.22 o 
   4  -4   6       81.22       72.35      1.95 o 
   5  -4   6      148.77      139.27      4.22 o 
   6  -4   6       31.84       29.61      1.49 o 
  -6  -3   6        0.28        2.43      1.20 o 
  -5  -3   6        8.00       10.16      1.23 o 
  -4  -3   6        6.48        9.71      0.89 o 
  -3  -3   6       35.98       31.20      1.53 o 
  -2  -3   6       42.09       39.51      1.85 o 
  -1  -3   6       84.35       74.97      2.82 o 
   0  -3   6       85.16       77.65      2.32 o 
   1  -3   6      128.88      112.34      3.18 o 
   2  -3   6       38.96       31.95      2.14 o 
   3  -3   6      114.54      111.17      4.26 o 
   4  -3   6        1.39        2.39      0.60 o 
   5  -3   6       52.43       53.21      1.79 o 
   6  -3   6        1.37        3.03      1.12 o 
  -6  -2   6        4.93        6.23      1.01 o 
  -5  -2   6        1.89        2.72      0.65 o 
  -4  -2   6       36.49       30.80      1.25 o 
  -3  -2   6       22.77       19.99      0.77 o 
  -2  -2   6      123.29      114.06      5.66 o 
  -1  -2   6       52.38       48.47      1.88 o 
   0  -2   6      114.41      100.15      5.14 o 
   1  -2   6       24.82       22.74      1.30 o 
   2  -2   6       23.09       20.76      0.90 o 
   3  -2   6        3.24        4.59      0.62 o 
   4  -2   6        0.20        0.71      0.43 o 
   5  -2   6        0.03        1.09      0.58 o 
   6  -2   6        0.30        2.67      0.86 o 
  -7  -1   6        0.31        0.73      0.68 o 
  -6  -1   6        2.30        4.97      0.86 o 
  -5  -1   6        2.69        3.48      0.61 o 
  -4  -1   6        5.29        7.89      0.52 o 
  -3  -1   6        4.51        5.29      0.66 o 
  -2  -1   6        0.00        0.24      0.20 o 
  -1  -1   6        0.49        1.17      0.25 o 
   0  -1   6       17.24       16.91      0.98 o 
   1  -1   6        0.01        0.69      0.20 o 
   2  -1   6       21.57       20.42      0.83 o 
   3  -1   6        1.41        2.54      0.50 o 
   4  -1   6        6.66       10.53      1.07 o 
   5  -1   6        2.88        8.78      1.03 o 
  -7   0   6        2.86        4.38      0.77 o 
  -6   0   6        1.61        2.50      0.66 o 
  -5   0   6        6.80        8.88      0.69 o 
  -4   0   6        0.30        0.79      0.24 o 
  -3   0   6        9.80        8.43      0.48 o 
  -2   0   6       19.76       14.84      0.60 o 
  -1   0   6        9.22        6.39      0.42 o 
   0   0   6       33.01       27.90      1.58 o 
   1   0   6        6.82        6.33      0.49 o 
   2   0   6       10.85       11.15      0.58 o 
   3   0   6        1.33        3.08      0.40 o 
   4   0   6        0.69        1.46      0.68 o 
   5   0   6        0.00        3.31      0.88 o 
  -7   1   6        0.00        1.09      0.57 o 
  -6   1   6       56.39       55.35      2.50 o 
  -5   1   6        0.86        2.71      0.69 o 
  -4   1   6      154.11      158.00      2.14 o 
  -3   1   6        0.84        1.80      0.76 o 
  -2   1   6      193.64      198.21      7.92 o 
  -1   1   6        0.82        1.23      0.28 o 
   0   1   6       94.53       90.46      2.57 o 
   1   1   6        6.27        7.14      0.53 o 
   2   1   6       21.24       22.77      1.36 o 
   3   1   6        4.84        8.22      0.78 o 
   4   1   6        3.07        7.16      1.61 o 
  -8   2   6        0.11        1.94      1.03 o 
  -7   2   6        7.94        9.64      0.85 o 
  -6   2   6        0.68        2.00      0.38 o 
  -5   2   6       43.17       42.82      1.10 o 
  -4   2   6        0.02        1.22      0.67 o 
  -3   2   6      126.43      118.37      6.02 o 
  -2   2   6        3.49        4.31      0.77 o 
  -1   2   6      154.67      136.15      7.63 o 
   0   2   6        5.22        7.21      0.74 o 
   1   2   6       74.40       76.83      5.46 o 
   2   2   6        2.26        5.88      1.80 o 
   3   2   6       15.49       19.04      2.76 o 
  -7   3   6       40.63       39.36      2.08 o 
  -6   3   6       76.02       72.50      4.81 o 
  -5   3   6       63.10       61.28      3.63 o 
  -4   3   6      193.19      185.48     10.50 o 
  -3   3   6       50.22       49.70      2.38 o 
  -2   3   6      218.69      207.29      9.53 o 
  -1   3   6       22.32       21.53      1.04 o 
   0   3   6      107.09      101.32      8.06 o 
   1   3   6        8.58       10.32      1.25 o 
   2   3   6       26.52       23.60      3.91 o 
  -7   4   6       98.45       88.27      2.26 o 
  -6   4   6       31.36       29.59      1.33 o 
  -5   4   6      218.05      204.89      3.76 o 
  -4   4   6       71.17       65.34      2.14 o 
  -3   4   6      234.85      214.15     14.91 o 
  -2   4   6       80.96       74.54      2.01 o 
  -1   4   6      107.20       98.71      8.83 o 
   0   4   6       41.28       41.31      3.89 o 
   1   4   6       20.96       21.18      3.63 o 
  -7   5   6        0.26        1.85      0.82 o 
  -6   5   6        6.01        6.14      0.85 o 
  -5   5   6        2.62        4.43      0.74 o 
  -4   5   6        9.25        9.67      0.99 o 
  -3   5   6        4.67        5.09      0.79 o 
  -2   5   6        4.58        6.19      1.79 o 
  -1   5   6        4.03        5.90      1.37 o 
   0   5   6        0.40        0.95      0.74 o 
  -6   6   6        0.09        0.91      0.49 o 
  -5   6   6       33.10       35.59      1.59 o 
  -4   6   6        0.09        0.37      0.48 o 
  -3   6   6       48.59       51.37      2.37 o 
  -2   6   6        0.35        1.33      0.66 o 
  -1   6   6       34.80       35.60      4.98 o 
   0  -8   7        3.01        6.44      0.95 o 
   1  -8   7        0.57        1.85      1.15 o 
   2  -8   7        6.56       11.84      1.34 o 
   3  -8   7        0.58        1.28      0.66 o 
   4  -8   7        2.93        5.16      0.81 o 
  -1  -7   7        3.46        4.40      0.87 o 
   0  -7   7        0.04        1.19      0.59 o 
   1  -7   7        7.20        9.17      0.90 o 
   2  -7   7        0.83        1.95      0.58 o 
   3  -7   7        4.14        5.43      0.86 o 
   4  -7   7        1.18        1.88      0.88 o 
   5  -7   7        0.83        3.18      1.67 o 
  -3  -6   7       12.22       13.75      1.17 o 
  -2  -6   7        0.01        0.50      0.58 o 
  -1  -6   7       17.90       17.95      1.09 o 
   0  -6   7        1.90        3.82      0.50 o 
   1  -6   7       10.14       11.89      0.94 o 
   2  -6   7        7.13        9.60      0.98 o 
   3  -6   7        2.29        2.60      0.63 o 
   4  -6   7        7.48        9.45      2.02 o 
   5  -6   7        0.52        0.99      0.57 o 
  -4  -5   7       10.39       14.40      3.58 o 
  -3  -5   7       10.81       12.57      1.07 o 
  -2  -5   7       26.74       28.70      2.20 o 
  -1  -5   7       34.75       33.39      1.07 o 
   0  -5   7       34.44       36.38      1.58 o 
   1  -5   7       46.13       42.96      1.55 o 
   2  -5   7       15.57       18.63      1.05 o 
   3  -5   7       21.09       19.24      1.12 o 
   4  -5   7        1.06        2.08      0.65 o 
   5  -5   7        4.25        4.99      0.90 o 
  -5  -4   7       26.63       27.69      3.94 o 
  -4  -4   7        9.17       11.85      1.84 o 
  -3  -4   7       80.36       73.87      4.29 o 
  -2  -4   7       40.65       41.01      2.84 o 
  -1  -4   7      119.98      119.36      5.07 o 
   0  -4   7       79.52       76.03      1.79 o 
   1  -4   7       71.00       67.58      1.72 o 
   2  -4   7       63.10       60.94      2.69 o 
   3  -4   7       18.19       17.61      1.05 o 
   4  -4   7       22.97       20.02      1.99 o 
   5  -4   7        2.72        2.69      1.32 o 
  -5  -3   7       49.49       43.73      1.82 o 
  -4  -3   7        1.68        2.61      0.74 o 
  -3  -3   7      145.09      133.90      6.72 o 
  -2  -3   7       18.47       20.68      1.00 o 
  -1  -3   7      281.84      293.29      7.73 o 
   0  -3   7       80.29       76.25      3.91 o 
   1  -3   7      261.49      259.38      5.47 o 
   2  -3   7      110.62      103.14      2.55 o 
   3  -3   7      106.01       99.55      2.30 o 
   4  -3   7       55.79       54.64      1.88 o 
   5  -3   7       24.05       21.16      1.31 o 
  -6  -2   7        0.88        3.99      0.78 o 
  -5  -2   7        9.60       11.43      1.14 o 
  -4  -2   7       10.52       11.84      1.46 o 
  -3  -2   7        7.44        7.34      0.52 o 
  -2  -2   7       49.94       48.09      1.39 o 
  -1  -2   7        0.14        0.31      0.26 o 
   0  -2   7       73.29       64.85      3.89 o 
   1  -2   7        1.33        3.18      0.68 o 
   2  -2   7       32.12       31.10      2.03 o 
   3  -2   7        1.45        1.77      0.56 o 
   4  -2   7        4.30        7.98      1.00 o 
   5  -2   7        0.50        1.25      0.77 o 
  -6  -1   7        2.47        5.29      0.85 o 
  -5  -1   7        0.18        1.58      0.58 o 
  -4  -1   7       13.09       14.82      1.28 o 
  -3  -1   7        0.45        1.31      0.31 o 
  -2  -1   7       18.42       20.15      0.75 o 
  -1  -1   7        4.74        4.28      0.56 o 
   0  -1   7        3.74        5.99      0.47 o 
   1  -1   7       14.54       13.02      0.63 o 
   2  -1   7        0.40        1.46      0.33 o 
   3  -1   7       16.45       17.77      1.05 o 
   4  -1   7        1.85        2.74      0.73 o 
  -7   0   7        0.01        2.00      0.71 o 
  -6   0   7        3.79        7.58      1.65 o 
  -5   0   7        0.01        0.21      0.34 o 
  -4   0   7        8.81       10.36      0.60 o 
  -3   0   7        0.75        1.83      0.38 o 
  -2   0   7        5.24        7.18      0.52 o 
  -1   0   7        7.08        5.96      0.52 o 
   0   0   7        0.69        1.54      0.32 o 
   1   0   7       17.60       14.38      0.67 o 
   2   0   7        0.03        0.40      0.34 o 
   3   0   7       13.95       14.59      1.03 o 
   4   0   7        0.03        1.49      1.15 o 
  -7   1   7        9.40       12.44      1.55 o 
  -6   1   7        0.01        1.07      0.51 o 
  -5   1   7       49.35       47.35      1.25 o 
  -4   1   7        4.68        6.53      0.60 o 
  -3   1   7      131.02      117.95      6.13 o 
  -2   1   7       15.25       14.17      0.67 o 
  -1   1   7      136.59      122.88      4.81 o 
   0   1   7       10.32        9.99      0.73 o 
   1   1   7       48.62       45.64      1.51 o 
   2   1   7        2.25        2.49      0.64 o 
  -7   2   7        1.58        3.25      1.03 o 
  -6   2   7       19.12       20.39      1.11 o 
  -5   2   7        5.44        5.71      0.75 o 
  -4   2   7       41.13       39.31      2.03 o 
  -3   2   7        5.17        4.33      0.65 o 
  -2   2   7       37.53       35.51      1.36 o 
  -1   2   7        0.32        0.67      0.50 o 
   0   2   7       17.21       14.61      0.93 o 
   1   2   7        0.50        1.05      0.50 o 
   2   2   7        5.23        6.46      1.21 o 
  -7   3   7        4.78        5.56      0.85 o 
  -6   3   7        3.99        6.02      0.81 o 
  -5   3   7        6.50        7.43      0.86 o 
  -4   3   7        0.00        0.32      0.38 o 
  -3   3   7        9.22        9.80      0.95 o 
  -2   3   7        5.75        6.63      0.79 o 
  -1   3   7       10.61        9.40      0.81 o 
   0   3   7       10.88       12.74      0.92 o 
   1   3   7        6.43        9.13      0.99 o 
  -7   4   7       17.30       17.34      2.25 o 
  -6   4   7       21.36       22.25      1.87 o 
  -5   4   7        8.62       10.28      1.03 o 
  -4   4   7       19.20       19.01      1.13 o 
  -3   4   7        0.44        0.67      0.49 o 
  -2   4   7        6.75        6.87      0.89 o 
  -1   4   7        0.36        1.24      0.53 o 
   0   4   7        0.48        1.70      0.56 o 
  -6   5   7        1.08        2.68      0.63 o 
  -5   5   7        5.94        8.53      1.81 o 
  -4   5   7        0.20        0.88      0.56 o 
  -3   5   7        1.47        1.84      0.65 o 
  -2   5   7        3.40        4.49      0.84 o 
  -1   5   7        0.00        0.92      1.29 o 
  -1  -7   8        2.49        4.00      0.84 o 
   0  -7   8        1.19        3.64      1.06 o 
   1  -7   8        3.87        5.88      0.91 o 
   2  -7   8        3.49        6.44      0.95 o 
   3  -7   8        6.08       11.88      1.97 o 
   4  -7   8        4.75        9.64      2.06 o 
  -2  -6   8        6.14        8.33      1.06 o 
  -1  -6   8        2.38        2.24      0.71 o 
   0  -6   8       13.74       12.36      0.77 o 
   1  -6   8        0.77        1.70      0.59 o 
   2  -6   8       10.42        9.47      1.05 o 
   3  -6   8        0.00        0.47      0.53 o 
   4  -6   8        2.10        3.11      0.70 o 
  -3  -5   8        0.35        1.66      1.00 o 
  -2  -5   8        2.83        2.19      0.67 o 
  -1  -5   8        0.90        2.63      0.51 o 
   0  -5   8       10.21       10.59      0.79 o 
   1  -5   8        5.62        9.84      1.29 o 
   2  -5   8       14.42       14.78      1.01 o 
   3  -5   8        3.90        6.94      0.98 o 
   4  -5   8        7.02       10.41      1.34 o 
  -4  -4   8        3.07        4.47      0.80 o 
  -3  -4   8        0.51        1.03      0.65 o 
  -2  -4   8        2.82        3.60      0.71 o 
  -1  -4   8        4.58        7.05      0.66 o 
   0  -4   8        0.24        1.26      0.36 o 
   1  -4   8        4.11        5.60      0.59 o 
   2  -4   8        0.37        0.78      0.48 o 
   3  -4   8        0.71        1.24      0.71 o 
   4  -4   8        0.67        2.17      0.75 o 
  -5  -3   8       31.69       32.75      1.56 o 
  -4  -3   8       63.56       60.83      7.24 o 
  -3  -3   8       46.44       43.94      1.64 o 
  -2  -3   8      149.51      147.92      5.21 o 
  -1  -3   8       28.84       25.48      1.02 o 
   0  -3   8      148.62      142.03      3.21 o 
   1  -3   8        6.14        6.25      0.59 o 
   2  -3   8       53.75       51.77      4.28 o 
   3  -3   8        0.47        0.67      0.57 o 
   4  -3   8        6.41        8.37      1.09 o 
  -5  -2   8        8.09        9.80      2.34 o 
  -4  -2   8        6.20        8.30      1.15 o 
  -3  -2   8        4.44        5.48      0.88 o 
  -2  -2   8       17.86       16.22      1.25 o 
  -1  -2   8        0.46        1.49      0.37 o 
   0  -2   8       23.48       19.18      0.85 o 
   1  -2   8        0.23        0.92      0.32 o 
   2  -2   8       10.88       10.60      0.85 o 
   3  -2   8        0.23        1.18      0.62 o 
   4  -2   8        1.48        3.75      1.27 o 
  -6  -1   8        0.15        2.15      0.69 o 
  -5  -1   8        7.85       12.33      1.02 o 
  -4  -1   8        4.83        7.06      0.62 o 
  -3  -1   8       28.51       28.71      1.30 o 
  -2  -1   8       17.54       16.78      0.92 o 
  -1  -1   8       46.34       40.82      1.14 o 
   0  -1   8       18.95       17.87      0.78 o 
   1  -1   8       37.06       32.48      1.05 o 
   2  -1   8        8.76        9.89      0.90 o 
   3  -1   8       15.28       15.67      1.09 o 
  -6   0   8        0.33        1.17      0.73 o 
  -5   0   8       46.81       46.83      1.34 o 
  -4   0   8        0.01        1.18      0.37 o 
  -3   0   8      110.71       97.54      2.14 o 
  -2   0   8        2.64        2.79      0.59 o 
  -1   0   8      126.71      104.42      4.47 o 
   0   0   8        8.78        7.73      0.61 o 
   1   0   8       67.34       53.75      1.73 o 
   2   0   8        6.60        7.34      1.23 o 
   3   0   8       20.81       18.75      1.73 o 
  -6   1   8        4.85        6.64      1.30 o 
  -5   1   8        0.36        0.79      0.44 o 
  -4   1   8        6.49        6.55      0.81 o 
  -3   1   8        5.60        5.57      0.72 o 
  -2   1   8        3.09        3.59      0.61 o 
  -1   1   8       18.26       16.33      1.05 o 
   0   1   8        0.68        1.27      0.46 o 
   1   1   8       17.31       17.74      1.10 o 
   2   1   8        0.15        0.33      0.55 o 
  -6   2   8        1.24        1.31      0.57 o 
  -5   2   8       14.35       12.70      1.08 o 
  -4   2   8        5.48        6.67      1.29 o 
  -3   2   8       23.36       19.55      2.18 o 
  -2   2   8        6.54        9.58      0.95 o 
  -1   2   8       12.90       11.33      0.93 o 
   0   2   8        2.72        4.34      0.74 o 
   1   2   8        1.49        1.90      0.80 o 
  -6   3   8        5.10        7.40      0.95 o 
  -5   3   8        3.94        5.49      0.79 o 
  -4   3   8       12.76       13.44      2.23 o 
  -3   3   8        8.06        8.84      1.17 o 
  -2   3   8       15.84       16.59      1.08 o 
  -1   3   8        7.94        9.70      1.40 o 
   0   3   8       10.65       12.27      1.05 o 
  -6   4   8        0.01        1.01      0.50 o 
  -5   4   8        0.31        0.82      0.59 o 
  -4   4   8        1.21        1.91      0.62 o 
  -3   4   8        0.00        0.63      0.49 o 
  -2   4   8        3.12        4.63      1.09 o 
  -1   4   8        0.51        2.15      0.60 o 
  -1  -6   9        0.53        2.40      0.73 o 
   0  -6   9       13.18       16.83      1.17 o 
   1  -6   9        1.63        2.43      0.72 o 
   2  -6   9       19.69       23.22      1.34 o 
   3  -6   9        4.01        5.56      0.97 o 
  -2  -5   9        4.27        5.81      0.94 o 
  -1  -5   9        0.01        0.79      0.46 o 
   0  -5   9        5.03        7.29      0.75 o 
   1  -5   9        0.71        0.72      0.57 o 
   2  -5   9        1.51        2.69      0.76 o 
   3  -5   9        0.29        1.10      0.66 o 
  -3  -4   9        2.36        4.40      0.86 o 
  -2  -4   9        3.19        5.01      0.65 o 
  -1  -4   9       10.67       11.77      0.76 o 
   0  -4   9        9.11       10.39      0.83 o 
   1  -4   9       14.68       15.32      1.09 o 
   2  -4   9        9.45       12.09      1.67 o 
   3  -4   9        8.92       12.56      1.12 o 
  -4  -3   9        1.47        3.18      0.75 o 
  -3  -3   9        1.29        1.59      0.91 o 
  -2  -3   9        0.24        0.65      0.37 o 
  -1  -3   9        3.74        3.18      0.53 o 
   0  -3   9        6.14        7.07      0.86 o 
   1  -3   9        6.26        5.99      1.49 o 
   2  -3   9        9.37       10.92      1.14 o 
   3  -3   9        4.11        5.44      0.92 o 
  -5  -2   9        2.88        4.79      0.84 o 
  -4  -2   9        6.64       10.18      3.34 o 
  -3  -2   9        0.86        1.39      0.40 o 
  -2  -2   9        2.84        3.65      0.55 o 
  -1  -2   9        0.03        0.44      0.32 o 
   0  -2   9        0.06        0.77      0.36 o 
   1  -2   9        0.04        1.07      0.38 o 
   2  -2   9        1.62        3.06      0.82 o 
   3  -2   9        0.10        2.11      0.71 o 
  -5  -1   9        0.23        2.19      0.70 o 
  -4  -1   9        0.35        0.75      0.44 o 
  -3  -1   9        0.81        1.70      0.43 o 
  -2  -1   9        0.66        1.20      0.34 o 
  -1  -1   9        1.08        1.19      0.37 o 
   0  -1   9        0.16        0.73      0.34 o 
   1  -1   9        0.34        0.93      0.39 o 
   2  -1   9        0.01        0.90      0.67 o 
  -5   0   9       15.91       15.12      0.88 o 
  -4   0   9        2.40        2.37      0.85 o 
  -3   0   9       12.20        9.90      0.96 o 
  -2   0   9        3.68        3.22      0.62 o 
  -1   0   9        3.11        1.90      0.53 o 
   0   0   9        1.43        1.27      0.50 o 
   1   0   9        0.16        0.68      0.51 o 
   2   0   9        0.05        1.91      0.88 o 
  -5   1   9       35.96       31.01      1.47 o 
  -4   1   9        0.32        1.74      0.57 o 
  -3   1   9       48.20       41.67      2.46 o 
  -2   1   9        0.12        1.65      0.61 o 
  -1   1   9       29.00       25.34      1.34 o 
   0   1   9        0.09        1.21      0.52 o 
   1   1   9        8.14        9.94      1.10 o 
  -5   2   9        3.09        5.47      1.37 o 
  -4   2   9        0.03        0.28      0.42 o 
  -3   2   9        5.75       10.38      1.14 o 
  -2   2   9        0.55        0.87      0.53 o 
  -1   2   9        5.44        9.86      1.03 o 
   0   2   9        0.76        2.06      0.60 o 
  -4   3   9        3.02        3.98      0.77 o 
  -3   3   9       11.61       16.04      1.12 o 
  -2   3   9        2.61        3.96      0.69 o 
  -2  -4  10        1.58        3.48      0.61 o 
  -1  -4  10        0.23        0.89      0.47 o 
   0  -4  10        1.62        3.40      0.76 o 
   1  -4  10        0.00        1.62      0.61 o 
  -3  -3  10        5.76        9.56      1.40 o 
  -2  -3  10       15.07       16.20      0.92 o 
  -1  -3  10        9.52       12.62      1.05 o 
   0  -3  10       17.17       17.58      0.92 o 
   1  -3  10        6.65       12.30      1.47 o 
  -3  -2  10        0.87        1.93      0.53 o 
  -2  -2  10        7.24        8.78      1.03 o 
  -1  -2  10        3.23        4.73      0.64 o 
   0  -2  10        2.98        3.95      0.87 o 
   1  -2  10        2.19        4.60      0.97 o 
  -3  -1  10        0.97        2.17      0.50 o 
  -2  -1  10       11.40       10.95      1.21 o 
  -1  -1  10        2.26        3.23      0.97 o 
   0  -1  10        5.43        4.07      0.79 o 
  -4   0  10        0.54        2.30      0.55 o 
  -3   0  10        7.45       12.19      1.50 o 
  -2   0  10        0.07        0.59      0.45 o 
  -1   0  10        8.43       12.36      1.02 o 
  -3   1  10        1.74        3.84      0.71 o 
  -2   1  10        1.61        4.55      0.78 o 
                                                 
